# Supplementary material for: Cannabidiol in Periodontal Therapy—Is There Hope or Just a Bias? A Systematic Review
Source: Biomedicines. 2026 May 20;14(5):1163. doi: 10.3390/biomedicines14051163 (PMC13204119; doi:10.3390/biomedicines14051163)
Supplement: Supplementary file 1 [file biomedicines-14-01163-s001.zip]

Archive with 1 entries (1 files):
- biomedicines-4307072-supplementary.pdf
